# Supplementary material for: The architecture and stabilisation of flagellotropic tailed bacteriophages
Source: Nat Commun. 2020 Jul 27;11:3748. doi: 10.1038/s41467-020-17505-w (PMC7385642; doi:10.1038/s41467-020-17505-w)
Supplement: Supplementary file 6 — Source Data [file 41467_2020_17505_MOESM6_ESM.xlsx]

## Sheet: Supplementary Figure 1c
Supplementary Figure 1c
Data	Complete genome alignment of a highly-curated phage genome collection (Supplementary Table 9)
Representation	The color-coded text indicates the cluster nomenclature used by Grose and Casjens (1)
Parameters	Whole genome alignments were performed used MAFFT (2) (version 7; using –nomemsave and --maxiterate) and the tree was constructed using FastTree (3) (version 2.1; using -gtr and -nt).
References	(1) Grose, J. H. & Casjens, S. R. Understanding the enormous diversity of bacteriophages: The tailed phages that infect the bacterial family Enterobacteriaceae. Virology 468-470, 421-443, doi:10.1016/j.virol.2014.08.024 (2014).
	(2) Katoh K, Standley DM. MAFFT multiple sequence alignment software version 7: improvements in performance and usability. Mol Biol Evol. 2013;30(4):772‐780. doi:10.1093/molbev/mst010
	(3) Price, M.N., Dehal, P.S., and Arkin, A.P. (2010) FastTree 2 -- Approximately Maximum-Likelihood Trees for Large Alignments. PLoS ONE, 5(3):e9490. doi:10.1371/journal.pone.0009490.

## Sheet: Supplementary Figure 7b
Supplementary Figure 7b
Data	Table below
Parameters	All-against-all pairwise BLAST to cluster representations (black dots) of individual protein sequences in three-dimensional space, represented here in two-dimensions.	Lines link similar protein sequences, with the connections shown here representing an E-value cut-off of 1e-10 of YSD1_22 mapped on all 20 groups of TTPs
Reference	Frickey, T. & Lupas, A. CLANS: a Java application for visualizing protein families based on pairwise similarity. Bioinformatics 20, 3702-3704, doi:10.1093/bioinformatics/bth444 (2004).
b
Cluster	Phage Name	Accession Number
Lytic1	T1	YP_003904
	Shfl1	YP_004414858
	ADB-2	YP_007112712
	Rogue1	YP_007112231
	JK06	YP_277457
	ФJLA23	AGC35341
	ФKP26	AGH25171
	ФEB49	YP_009018658
	Rtp	YP_398977
	ACG-M12	YP_006987844
	F20	AEQ39215
	KP36	YP_009226002
	TLS	YP_001285531
	FSL_SP-126	AGF87848.1
	ESP2949	YP_007005385
	pSf-1	YP_008059796
Lytic4	T5	YP_006973
	EPS7	YP_001837079
	SPC35	YP_004306615
	AKFV33	YP_006382445
	ФR201	YP_007237113
	My1	YP_006906389
Lytic12	9NA	YP_009101217
	FSL_SP-062	AGF89327
Lytic13	Chi	YP_009101117
	FSL_SP-030	YP_008239852
	FSL_SP-039	AGF87935
	FSL_SP-088	YP_008239950
	FSL_SP-124	AGF88034
	iEPS5	YP_008240283
	SPN19	YP_006990299
	Enc34	YP_007007020
	RedJac	YP_006906023
	YSD1	VCU41433
Lytic16 Small	SETP3	YP_001110839
	AG11	AFO12413
	SETP7	WP_034086619
	SETP13	YP_008767012
	Ent1	YP_007010465
	SE2	WP_016047095
	SSe3 (KS7)	YP_224027
	wskl3	AFO12394
	FSL_SP-101	AGF87713
	Jersey	YP_008239723
	K1-dep(4) / (K1G)	YP_009168791
	K1-ind(1)	ADA82355
	K1-ind(2)	ADA82406
	K1-ind(3)	ADA82455
	FSL_SP-031	YP_008239640
Lytic16 Big	SETP3	YP_001110834
	AG11	JX297445
	SETP7	WP_034086612
	SETP13	YP_008767005
	Ent1	YP_007010459
	SE2	WP_016047089
	SSe3 (KS7)	YP_224032
	wskl3	AFO12399
	FSL_SP-101	AGF87708
	Jersey	YP_008239716
	K1-dep(4) / (K1G)	YP_009168785
	K1-dep(1) / (K1H)	YP_009168837
	K1-ind(1)	ADA82349
	K1-ind(2)	ADA82400
	K1-ind(3)	ADA82449
	FSL_SP-031	YP_008239632
	Eta	AGN89490
Lytic17	SO-1	YP_003344949
	EP23	YP_004957452
	EEP (SSL-2009a)	YP_002720068
	HK578	YP_007112621
	JL1	YP_006990376
	eiAU	ADV36418
	eiAU-183	YP_009004698
Lytic26	E1	YP_001742066
Lytic31	ФEaH1	CBX44497
Lytic32	9g	YP_009032384
Temp1	Lambda	AAA96545
	HK630	AFH20766
	HK629	AFM76496
Temp2	Ф80	YP_007947937
	HK225	AFH20324
	mEp237	AFM76167
Temp3	N15	AAC19050
	PY54	NP_892067
	ФKO2	YP_006592
Temp4	HK97	AAF31091
	HK75	ADO67637
	HK106	AFH20698
	HK140	YP_007111715
	HK446	AFH20638
	HK542	AFH20391
	HK544	AFH20575
	HK633	AFH20448
	mEpX1	AFM75981
	mEpX2	YP_007111448
	mEp234	YP_007112023
	mEp235	YP_007111588
	mEp390	AFM76106
	ENT39118	ADZ13607
Temp5	ES18	YP_224154
	Oslo	YP_006560820
	SPN3UB	AFB83800
Temp6	gifsy-2	YP_001700683
	gifsy-1	YP_001700601
	Fels-1	YP_001700571
	mEp043	AFM76424
	mEp213	AFM76350
	CP-1639	CAH23251
	CTD-IФ	BAF63343
	mEp460	AFM76047
	FSL_SP-016	KC139516
Temp7	BP-4795	YP_001449301
	2851	CAQ82046
	Stx2-1717	YP_002274272
	YYZ-2008	YP_002274195
Temp12	HK639	YP_004934042
Temp13	ФES15	YP_006590044
Temp23	SSU5	YP_006906644
	pECOH89	CDI45036
	pLD82	YP_002519303

## Sheet: Supplementary Figure 10
Figure S10
	Parameters	Deposited (https://www.sasbdb.org/)
All data	Table S10	SAS2352
